# Supplementary material for: Employees Working from Home: Do Leadership Factors Influence Work-Related Stress and Musculoskeletal Pain?
Source: Int J Environ Res Public Health. 2023 Feb 9;20(4):3046. doi: 10.3390/ijerph20043046 (PMC9964430; doi:10.3390/ijerph20043046)
Supplement: Supplementary file 1 [file ijerph-20-03046-s001.zip]

Archive with 1 entries (1 files):
- ijerph-2197877-supplementary.pdf
